# Supplementary material for: Knockdown of EIF4G1 in NSCLC induces CXCL8 secretion
Source: Front Pharmacol. 2024 Feb 9;15:1346383. doi: 10.3389/fphar.2024.1346383 (PMC10884238; doi:10.3389/fphar.2024.1346383)
Supplement: Supplementary file 2 [file DataSheet1.ZIP]

Archive with 7 entries (6 files):
- tiff/
- tiff/figure 1.tif
- tiff/figure 2.tif
- tiff/figure 3.tif
- tiff/figure 4.tif
- tiff/figure 5.tif
- tiff/figure S1.tif
